# Supplementary material for: Spleen Stiffness Is Superior to Liver Stiffness for Predicting Esophageal Varices in Chronic Liver Disease: A Meta-Analysis
Source: PLoS One. 2016 Nov 9;11(11):e0165786. doi: 10.1371/journal.pone.0165786 (PMC5102398; doi:10.1371/journal.pone.0165786)
Supplement: S1 Dataset — (XLS) [file pone.0165786.s002.xls]

## Sheet: Sheet1
No.	old No.	Author	Country	time period	design	technique	total patients	unvalid measure	no.of EV/HREV	LS						SS						combination						Mean age	gender (M/F)	Mean BMI	cirrhosis(%)	Child-Pugh score,A/B/C	Etiology of CLD(%vital)	interval to EGD	HREV	cut-off	Patients	device	publication	IF
										cut-off	TP	FP	FN	TN	AUROC	cut-off	TP	FP	FN	TN	AUROC	cut-off	TP	FP	FN	TN	AUROC
1	98	Al-Dahshan	Egypt	NR	case-control？	TE	60	NR	EV:30	17.75 kPa	28	16	2	14	NR	50.4 kPa	24	8	6	22	NR						精87.6%	52.6	47/13	NR	100	NR	1				cirrhosis	Fibroscan	2012	NR
2	17	Alsebaey（Ab）	Egypt	NR	cross-sectional	TE	165	NR	EV:55	20.4 kPa	45	31	10	79	精：74.3%	43.2 kPa	51	18	4	92	精：86.8%	59.3 kPa	52	33	3	77	精：76.9%				NR	NR	HCV				HCV related F3-4 Metavir score fibrosis	fibroscan	2015	NR
	4	Attia	Germany	2011-2013	cross-sectional	ARFI	78	0	EV:59	2.45 m/s	55	4	4	15		2.63 m/s	58	2	1	17								54	48/30	NR	0.86	21/46/11	40% alcohol,19% cryptogenic,21% autoimmune,15%viral,5%other				CLD	ARFI	2015	4.92
3	96	Bota	Romania	2009-2011	cross-sectional	ARFI	145	L2/S3	HREV:62	2.25 m/s	58	59	4	24	0.596	2.55 m/s	60	66	2	17	0.578							59.1±10.3	87/58	26.7±4.3	100	66/63/16	49 HCV,17 HBV,4 HBV+HDV,3 HBV+HCV,45 alcoholic,27 nonviral nonalcholic		2+3	sen+spe（Youden index	cirrhosis	Acuson 2000	2012	2.065
4	64	Calvaruso	Italy	2008-2011	prospective	TE	112	16	EV:54	17.0 kPa	38	18	16	24	0.707	50.0 kPa	35	17	19	25	0.701							63.2±9.5	67/29	27±3	100	112/0/0	100% HCV		2+3	ROC analysis	compensated HCV cirrhosis	Fibroscan	2013	3.9
									HREV:26	19.0 kPa	19	32	7	38	0.71	54.0 kPa	21	21	5	49	0.819
5	334	Calvaruso (Ab)	Italy	NR	cross-sectional	TE	159	15	EV:80	21 kPa	56	18	24	46	0.76	47 kPa	63	19	17	45	0.73							63±13	114/45	NR	100	NR	HCV				HCV-related cirrhosis		2010	NR
6	99	Colecchia	Italy	2009-2011	cross-sectional	TE	113	13	EV:53	21.4 kPa	44	9	9	38		46 kPa	50	11	3	36								54	71/29	25	100	68/32/0	HCV				HCV related cirrhosis	Fibroscan	2012	16.7
	34	Elkrief	France	2012-2013	prospective	SWE	79	5	HREV:45/46	24.7 kPa	37	16	8	13	0.6	32.3 kPa	22	8	24	20	0.58							55	62/17	26	100	24/20/35	33 alcohol,27 HCV,9 HBV,6 NASH,4 other		2+3+red	sen+spe（Youden index	Advanced cirrhosis	SWE	2015	6.87
7	61	Fraquelli	Italy	2010-2011	cross-sectional	TE	132	22	EV:11	19 kPa	8	52	3	47	0.62	65 kPa	10	20	1	79	0.9							52±10.1	65/45	23±3.5	0.23	NR	89 HCV,21 HBV			NR	CLD of HBV and HCV	Fibroscan	2014	3.9
8	61	Grgurevic	Croatia	2011-2012	cross-sectional	RT-2D-SWE	87	0	EV:54	19.7 kPa	45	11	9	22	0.796	30.3 kPa	43	8	11	25	0.79							62.6	68/19	NR	100	44/25/18	51 ethanol abuse,7 HBV,15 HCV,10 NAFLD,3 PBC,1 hemochromatosis.	NA	NR	optimum relationship	cirrhosis	RT-2D-SWE	2015	1.305
9	66 cutoff	Morisaka	Japan	2011-2012	retrospective	MRE	93	0	EV:44	3.4 kPa	40	32	4	17	0.75	5.6 kPa	42	29	2	20	0.76							69±8	59/34	20.8±7	NR	74/17/2	59 HCV,12 HBV,6 alcoholic,3 autoimmune,13 others.	within 6 months	2+3+red	max NPV (sen)	CLD		2013	3.21
									HREV:14	4.4 kPa	13	38	1	41		7.1 kPa	13	44	1	35
10	40	Stefanescu	Romania	2011-2013	cross-sectional（retrospective)	TE	90	0	HREV:47	38 kPa	28	12	19	31	0.705	53 kPa	42	21	5	22	0.742							55.69	50/40	26.73	100	56/32/2	13.33% HBV,33.33% alcohol,6.67% mixed(viral+alcohol),13.33% NAFLD	within 6 months	2+3+red	Youden index	compensated cirrhotic(exp ascites、HCC）	Fibroscan	2014	4.85
11	55	Shin	South Korea	2010-2012	cross-sectional（retrospective)	MRE	139	0	EV:78	4.58 kPa	67	18	11	43	0.821	7.23 kPa	66	13	12	48	0.833							57.3±10.5	102/37	NR	100	NR	84 HBV,27 HCV,1 HBV+HCV,13 alcoholism,3 PBC,1 recurrent pyogenic cholangitis,1 autoimmune hepatitis,9 unknow causes.	within 6 mounths	2+3	ROC analysis	cirrhosis	3D MR elastography	2014	6.867
									HREV:45	4.81 kPa	40	41	5	53	0.755	7.60 kPa	34	32	11	62	0.75
12	75	Sharma	India	2011-2012	cross-sectional	TE	200	26	EV:124	27.3 kPa	113	14	11	36	0.908 精86%	40.8 kPa	117	12	7	38	0.898 精89%	27.3+40.8	112	5	12	45	精90%	49.3±11.7	154/20	24.6±3.9	100	55/99/20	77 alcohol,23 HBV,29 HCV,45 cryptogenic.			NR	cirrhosis	Fibroscan	2013	10
13	121	Stefanescu	Romania	NR	cross-sectional	TE	137	NR	EV:116	28 kPa	86	8	30	13	0.749	46.4 kPa	97	6	19	15	0.781							56	77/60	26.36	100	89/39/9	HCV or alcohol			sen+spe（Youden index	cirrhosis	Fibroscan	2010	3.504
14	88 cutoff	Takuma	Japan	2010-2011	prospective	ARFI	359	19	EV:132	1.87 m/s	131	164	1	44	0.746	3.18 m/s	130	83	2	125	0.933							67.8±9.9	177/163	23.5±3.8	100	226/93/21	33 HBV,209 HCV,9 HBV+HCV,45 alcohol,10 PBC,3 NAFLD,2 autoimmunity,29 cryptogenic	within 3 mounths		with high sen. and a small -LR	cirrhosis	Acuson 2000	2013	16
15	151	Liu	China	2011-2012	cross-sectional	TE	101	0	EV:93	18.0kPa	85	3	8	5	0.737	44.5kPa	82	3	11	5	0.804							50.86±12.67	168/91	NR	100	197/49/13	149 hetatitis，52 alcohol，26 immune，32 other	NR		Youden index	cirrhosis	Fibroscan	2013
16	298	Takuma	Japan	2010	cross-sectional	VTTQ	95	0	EV：40	2.33m/s	30	19	10	26	0.646	3.43m/s	35	2	5	43	0.963							68.7±8.9	46/49	NR	100	NR	64 HCV,5 HBV,3 HBV+HCV,22 NBNC				cirrhosis		2011
